# Supplementary material for: Malnutrition and Nutrition Impact Symptoms in Kuwaiti Colorectal Cancer Patients: Validation of PG-SGA Short Form
Source: Nutrients. 2025 Aug 27;17(17):2770. doi: 10.3390/nu17172770 (PMC12430223; doi:10.3390/nu17172770)
Supplement: Supplementary file 1 [file nutrients-17-02770-s001.zip]

Archive with 1 entries (1 files):
- nutrients-3805623-supplementary.pdf
